# Supplementary material for: annoFuse: an R Package to annotate, prioritize, and interactively explore putative oncogenic RNA fusions
Source: BMC Bioinformatics. 2020 Dec 14;21:577. doi: 10.1186/s12859-020-03922-7 (PMC7737294; doi:10.1186/s12859-020-03922-7)
Supplement: Supplementary file 3 — Additional file 3: Table S2. Domain retention conditions for annotation. Listed are conditions for domain retention status for Gene1A (5` gene) and Gene1B (3` gene). Domain retention status for Gene1A depends on the direction of the left breakpoint with respect to the domain and the gene body and domain retention status for Gene1B depends on the direction of the right breakpoint with respect to domain and gene body. [file 12859_2020_3922_MOESM3_ESM.xlsx]

## Sheet: Sheet1
Domain retention annotation	Description
DomianRetainedGene1A == Yes	LeftBreakpoint downstream of domain end in any fusion
DomianRetainedGene1A == Partial	LeftBreakpoint within domain boundaries in any fusion
DomianRetainedGene1A == No	LeftBreakpoint upstream of domain start in any fusion
DomianRetainedGene1B == Yes	RightBreakpoint upstream of domain start in in-frame fusion
DomianRetainedGene1B == Partial	RightBreakpoint within domain boundaries in in-frame fusion
DomianRetainedGene1B == No	RightBreakpoint downstream of domain end in any fusion
